# Supplementary material for: Whole-exome sequencing in 168 Korean patients with inherited retinal degeneration
Source: BMC Med Genomics. 2021 Mar 10;14:74. doi: 10.1186/s12920-021-00874-6 (PMC7945660; doi:10.1186/s12920-021-00874-6)
Supplement: Supplementary file 1 — Additional file 1. Table S1: Causative variants identified in 86 of 168 Korean inherited retinal degeneration probands. [file 12920_2021_874_MOESM1_ESM.xlsx]

## Sheet: Sheet1
Table S1. Causative variants identified in 86 of 168 Korean inherited retinal degeneration probands
Case ID	Clinical Diagnosis	Initial Inheritance	Redefined Diagnosis	Redefined Inheritance	Zygosity	Gene	Type of variant	AA change	cDNA change	SIFT	HDIV	HVAR	MT	MA	FATHMM	ACMG criteria	Reference
2	RP	AR	RP	AR	Het	USH2A	misense	p.R926C	c.C2776T	D	D	D	D	M	T	VUS	[21]
					Het	USH2A	misense	p.G805A	c.G2414C	D	D	D	D	M	T	VUS	[21]
4	CORD	AD	CORD	AD	Het	GUCY2D	misense	p.R838H	c.G2513A	D	D	D	A	H	D	LP	[22]
17	STGD	S	STGD	AR	Het	ABCA4	misense	p.N965S	c.A2894G	D	D	D	D	L	D	LP	[23]
					Het	ABCA4	misense	p.R508C	c.C1522T	D	D	P	D	L	D	VUS	[24]
					Het	ABCA4	misense	p.Q636K	c.C1906A	D	D	D	D	M	D	VUS	[25]
19	STGD	S	STGD	AR	Het	ABCA4	misense	p.R2107H	c.G6320A	D	D	D	D	M	D	LB	[26]
					Het	ABCA4	misense	p.R290Q	c.G869A	T	B	B	N	L	D	VUS	[27]
					Het	ABCA4	misense	p.L1583P	c.T4748C	D	D	P	D	M	D	VUS	[27]
24	CORD	S	RP	AR	Het	BEST1	misense	p.A195V	c.C584T	D	D	D	D	M	D	VUS	[28]
					Het	BEST1	misense	p.R255W	c.C763T	D	D	D	D	M	D	VUS	[21]
26	CORD	AR	RP	AR	Hom	TULP1	misense	p.E117K	c.G349A	D	B	B	D	L	T	VUS	[29]
31	RP	AD	RP	AR	Hom	CNGA1	frameshift	p.G64fs	c.191delG	.	.	.	.	.	.	P	[30]
33	RP	AD	RP	AD	Het	RHO	misense	p.A168P	c.G502C	D	D	D	D	H	T	VUS	Novel
35	RP	AR	RP	AR	Het	USH2A	misense	p.C4135F	c.G12404T	D	D	D	D	M	T	VUS	Novel
					Het	USH2A	misense	p.G5100A	c.G15299C	D	D	D	D	M	T	VUS	Novel
					Het	USH2A	misense	p.C934W	c.T2802G	D	D	D	D	H	D	LP	[21]
37	RP	S	RP	AR	Het	EYS	frameshift	p.S1653fs	c.4957dupA	.	.	.	.	.	.	P	[21]
					Het	EYS	nonsense	p.Y2956X	c.C8868A	.	.	.	D	.	.	VUS	[21]
38	RP	S	RP	AR	Het	USH2A	frameshift	p.H3643fs	c.10928delA	.	.	.	.	.	.	LP	Novel
					Het	USH2A	frameshift	p.L4399fs	c.13195delC	.	.	.	.	.	.	LP	Novel
40	STGD	AR	STGD	AR	Het	ABCA4	misense	p.R2107H	c.G6320A	D	D	D	D	M	D	LB	[26]
					Het	ABCA4	misense	p.R290Q	c.G869A	T	B	B	N	L	D	VUS	[27]
					Het	ABCA4	misense	p.L1583P	c.T4748C	D	D	P	D	M	D	VUS	[27]
41	RP	AR	RP	AR	Het	RP1	frameshift	p.L1579fs	c.4737dupA	.	.	.	.	.	.	VUS	Novel
					Het	RP1	frameshift	p.E2060fs	c.6179delA	.	.	.	.	.	.	VUS	[31]
43	STGD	S	STGD	AR	Het	ABCA4	misense	p.R653H	c.G1958A	T	D	D	D	M	D	VUS	[23]
					Het	ABCA4	misense	p.L1583P	c.T4748C	D	D	P	D	M	D	VUS	[27]
45	RP	AR	RP	AR	Hom	CYP4V2	frameshift	p.A270fs	c.810delT	.	.	.	.	.	.	LP	Novel
47	RP	AD	RP	AD	Het	TOPORS	frameshift	p.N838fs	c.2514_2515del	.	.	.	.	.	.	VUS	Novel
49	RP	AR	RP	AD	Het	PRPF8	misense	p.R498C	c.C1492T	D	D	D	D	M	D	VUS	Novel
52	RP	AR	RP	AR	Het	NMNAT1	splicing	.	c.116-2A>G	.	.	.	D	.	.	P	Novel
					Het	NMNAT1	misense	p.R237H	c.G710A	D	P	B	D	M	D	LP	Novel
53	RP	AD	RP	AD	Het	SNRNP200	misense	p.Q885E	c.C2653G	T	B	B	D	N	D	VUS	[32]
54	Usher	AR	Usher	AR	Het	MYO7A	nonsense	p.C705X	c.C2115A	.	.	.	A	.	.	P	[33]
					Het	MYO7A	nonsense	p.Q18X	c.C52T	.	.	.	A	.	.	P	[34]
55	RP	XL	CHM	XL	Hom	CHM	frameshift	p.T175fs	c.525_526del	.	.	.	.	.	.	P	[35]
57	RP	AR	RP	AR	Hom	RP1L1	nonsense	p.R658X	c.C1972T	.	.	.	D	.	.	VUS	[21]
58	RP	AR	RP	AR	Het	PDE6A	misense	p.R102H	c.G305A	D	D	D	D	M	T	VUS	[36]
					Het	PDE6A	misense	p.G142D	c.G425A	D	D	D	D	H	T	VUS	Novel
59	RP	AR	RP	AR	Het	EYS	frameshift	p.S1653fs	c.4957dupA	.	.	.	.	.	.	P	[21]
					Het	EYS	nonsense	p.Y2956X	c.C8868A	.	.	.	D	.	.	VUS	[21]
60	RP	AR	RP	AR	Het	USH2A	splicing	.	c.9740-1G>A	.	.	.	D	.	.	P	Novel
					Het	USH2A	misense	p.R3719H	c.G11156A	D	D	D	D	H	T	VUS	[21]
					Het	USH2A	misense	p.S1122A	c.T3364G	T	D	D	D	M	D	LB	Novel
64	RP	AR	RP	AR	Het	EYS	frameshift	p.S1653fs	c.4957dupA	.	.	.	.	.	.	P	[21]
					Het	EYS	nonsense	p.N3036_Q3037delinsIX	c.9106_9107insTATA	.	.	.	.	.	.	VUS	Novel
65	RP	AD	RP	AR	Het	ABCA4	misense	p.R508C	c.C1522T	D	D	P	D	L	D	VUS	[24]
					Het	ABCA4	misense	p.Q636K	c.C1906A	D	D	D	D	M	D	VUS	[25]
69	RP	AR	RP	AR	Het	PDE6B	misense	p.H557Y	c.C1669T	D	D	D	A	H	D	LP	[21]
					Het	PDE6B	nonsense	p.R799X	c.C2395T	.	.	.	A	.	.	P	Novel
70	RP	AD	RP	XL	Hom	CACNA1F	misense	p.S671C	c.C2012G	D	D	P	D	M	D	VUS	Novel
72	RP	AD	RP	AD	Het	RHO	misense	p.P171L	c.C512T	D	D	D	D	H	T	VUS	[37]
73	RP	AR	RP	AR	Het	USH2A	splicing	.	c.8559-2A>G	.	.	.	D	.	.	P	[21]
					Het	USH2A	misense	p.Q2162L	c.A6485T	D	P	B	D	M	T	VUS	Novel
74	RP	AR	RP	AR	Hom	RP1	frameshift	p.C1399fs	c.4196delG	.	.	.	.	.	.	VUS	[21]
					Hom	RP1	misense	p.S2118N	c.G6353A	D	B	B	N	M	T	VUS	[21]
75	STGD	AR	STGD	AR	Het	ABCA4	frameshift	p.K2049fs	c.6146delA	.	.	.	.	.	.	LB	[23]
					Het	ABCA4	misense	p.T1117A	c.A3349G	D	D	D	D	M	D	LP	[27]
76	STGD	S	STGD	AR	Het	ABCA4	misense	p.E2096K	c.G6286A	D	D	D	D	H	D	VUS	[38]
					Het	ABCA4	misense	p.I1133T	c.T3398C	D	B	B	D	H	D	VUS	[23]
77	CORD	S	RP	AR	Het	USH2A	nonsense	p.Y3776X	c.T11328G	.	.	.	A	.	.	VUS	[21]
					Het	USH2A	misense	p.S1122A	c.T3364G	T	D	D	D	M	D	LB	Novel
79	VMD	AR	VMD	AD	Het	PRPH2	misense	p.R172W	c.C514T	D	D	D	D	M	T	VUS	[39]
81	STGD	S	STGD	AR	Het	ABCA4	misense	p.A847V	c.C2540T	D	D	P	D	M	T	VUS	Novel
					Het	ABCA4	nonsense	p.R2030X	c.C6088T	.	.	.	A	.	.	LP	[40]
88	RP	S	RP	AR	Het	PDE6B	misense	p.R542W	c.C1624T	D	D	D	D	M	T	P	[41]
					Het	PDE6B	misense	p.I535N	c.T1604A	D	D	D	D	M	T	VUS	[21]
89	LCA	S	LCA	AR	Het	NMNAT1	misense	p.Q234R	c.A701G	T	B	B	D	N	D	LP	Novel
					Het	NMNAT1	misense	p.R237C	c.C709T	D	D	D	D	H	D	LP	[42]
91	LCA	S	LCA	AR	Het	RDH12	misense	p.A126V	c.C377T	D	D	D	A	M	D	LP	[21]
					Het	RDH12	misense	p.R239G	c.C715G	D	D	D	D	M	D	LP	[43]
93	STGD	AR	STGD	AR	Het	ABCA4	misense	p.D645N	c.G1933A	D	D	D	D	H	D	VUS	[23]
					Het	ABCA4	nonsense	p.L1157X	c.T3470G	.	.	.	A	.	.	VUS	[27]
96	STGD	S	STGD	AR	Het	ABCA4	nonsense	p.R2149X	c.C6445T	.	.	.	A	.	.	P	[21]
					Het	ABCA4	misense	p.D645N	c.G1933A	D	D	D	D	H	D	P	[23]
98	STGD	S	MD	AR	Het	RP1	frameshift	p.G217fs	c.649delG	.	.	.	.	.	.	VUS	[29]
					Het	RP1	nonsense	p.R1933X	c.C5797T	.	.	.	D	.	.	P	[44]
99	CORD	AR	RP	AR	Hom	C2orf71	misense	p.L293P	c.T878C	D	D	D	D	M	T	VUS	Novel
101	Joubert	S	Joubert	AR	Het	AHI1	frameshift	p.T304fs	c.910dupA	.	.	.	.	.	.	VUS	[45]
					Het	AHI1	nonsense	p.W725X	c.G2174A	.	.	.	A	.	.	P	[46]
103	CHM	XL	CHM	XL	Hemi	CHM	frameshift	p.R389fs	c.1167delG	.	.	.	.	.	.	P	Novel
104	CSNB	AR	CSNB	AR	Het	GNAT1	misense	p.Q97H	c.G291C	D	P	B	D	M	D	VUS	Novel
					Het	GNAT1	misense	p.V261E	c.T782A	D	D	D	D	M	D	VUS	Novel
107	RP	XL	RP	XL	Hom	RPGR	frameshift	p.C359fs	c.1076dupG	.	.	.	.	.	.	VUS	Novel
111	RP	AD	RP	XL	Hemi	RPGR	nonsense	p.R412X	c.C1234T	.	.	.	A	.	.	VUS	[40]
112	RP	AR	RP	AR	Het	ABCA4	misense	p.R508C	c.C1522T	D	D	P	D	L	D	P	[24]
					Het	ABCA4	misense	p.Q636K	c.C1906A	D	D	D	D	M	D	VUS	[25]
114	RP	AR	RP	AR	Het	USH2A	misense	p.P1249S	c.C3745T	D	D	D	D	H	T	VUS	Novel
					Het	USH2A	nonsense	p.R1653X	c.C4957T	.	.	.	A	.	.	P	[47]
115	RP	AD	RP	AD	Het	PRPF8	frameshift	p.A2328fs	c.6981dupT	.	.	.	.	.	.	LP	Novel
117	RP	AR	RP	AD	Het	NRL	misense	p.S50L	c.C149T	D	D	D	D	M	D	VUS	[48]
118	CORD	S	CORD	AD	Het	CRX	nonsense	p.Q106X	c.C316T	.	.	.	A	.	.	VUS	Novel
119	Usher	S	Usher	AR	Het	MYO7A	splicing	.	c.4323+2T>C	.	.	.	D	.	.	VUS	[34]
					Het	MYO7A	misense	p.K400N	c.G1200T	D	D	D	D	H	T	VUS	Novel
120	CORD	AD	CORD	AR	Het	TTLL5	misense	p.R484L	c.G1451T	D	D	D	D	M	T	VUS	Novel
					Het	USH2A	misense	p.T1357M	c.C4070T	D	D	D	D	H	T	VUS	Novel
121	RP	AR	RP	AR	Het	USH2A	misense	p.Y4673H	c.T14017C	T	P	P	D	M	T	VUS	[21]
					Het	USH2A	misense	p.V2228E	c.T6683A	D	P	B	N	M	T	VUS	[49]
122	RP	AD	CORD	XL	Hom	CACNA1F	misense	p.S671C	c.C2012G	D	D	P	D	M	D	VUS	Novel
123	CORD	AD	CORD	AD	Het	CRX	misense	p.E80K	c.G238A	D	D	D	D	M	D	LB	[50]
124	CORD	AR	RP	AR	Het	ABCA4	splicing	.	c.1760+2T>G	.	.	.	D	.	.	VUS	[51]
					Het	ABCA4	nonsense	p.W1461X	c.G4383A	.	.	.	A	.	.	P	[52]
126	CORD	AD	RP	AR	Het	USH2A	misense	p.P5078R	c.C15233G	D	D	D	D	M	T	LP	[21]
					Het	USH2A	misense	p.N2356K	c.T7068G	D	P	P	D	M	T	VUS	[53]
127	CORD	AD	RP	AR	Het	USH2A	misense	p.P5078R	c.C15233G	D	D	D	D	M	T	LB	[21]
					Het	USH2A	misense	p.N2356K	c.T7068G	D	P	P	D	M	T	VUS	[53]
130	RP	AD	RP	AD	Het	PRPH2	misense	p.W179R	c.T535C	D	D	D	D	M	T	VUS	[54]
131	RP	S	RP	AR	Het	USH2A	misense	p.P2329H	c.C6986A	D	D	D	D	H	D	VUS	Novel
					Het	USH2A	misense	p.C934W	c.T2802G	D	D	D	D	H	D	LP	[55]
135	RP	S	RP	AR	Het	USH2A	misense	p.S4420F	c.C13259T	D	P	P	N	M	T	VUS	Novel
					Het	USH2A	nonsense	p.R4971X	c.C14911T	.	.	.	A	.	.	P	[56]
137	RP	S	RP	XL	Hemi	RP2	misense	p.M272V	c.A814G	D	P	B	D	M	T	VUS	Novel
138	RP	S	RP	AR	Het	EYS	frameshift	p.S1653fs	c.4957dupA	.	.	.	.	.	.	P	[21]
					Het	EYS	frameshift	p.Q3122fs	c.9365_9366del	.	.	.	.	.	.	VUS	Novel
139	RP	S	Bietti	AR	Het	CYP4V2	frameshift	p.F189fs	c.565delT	.	.	.	.	.	.	LP	Novel
					Het	CYP4V2	misense	p.H331P	c.A992C	D	D	D	A	H	T	VUS	[57]
140	RP	S	RP	AR	Het	MYO7A	misense	p.R206H	c.G617A	D	D	D	D	M	D	VUS	Novel
					Het	MYO7A	misense	p.M2165T	c.T6494C	D	P	P	D	M	D	VUS	Novel
145	CORD	S	CORDD	AR	Het	POC1B	nonsense	p.R452X	c.C1354T	.	.	.	D	.	.	P	[58]
					Het	POC1B	misense	p.T119I	c.C356T	D	P	P	D	M	T	VUS	Novel
149	RP	AD	RP	AD	Het	RHO	misense	p.T17M	c.C50T	D	D	D	A	H	T	LP	[21]
152	RP	AR	RP	AR	Het	EYS	frameshift	p.S1653fs	c.4957dupA	.	.	.	.	.	.	P	[21]
					Het	EYS	misense	p.L2516Q	c.T7547A	D	D	D	N	M	T	VUS	Novel
153	RP	AR	RP	AR	Het	EYS	frameshift	p.S1653fs	c.4957dupA	.	.	.	.	.	.	P	[21]
					Het	EYS	misense	p.I3091T	c.T9272C	D	B	B	N	L	T	LB	[59]
155	RP	AR	RP	AR	Het	BBS2	misense	p.M1V	c.A1G	D	P	B	D	.	D	VUS	Novel
					Het	BBS2	nonsense	p.S605X	c.C1814G	.	.	.	A	.	.	P	[60]
157	RP	AD	RP	AD	Het	IMPDH1	misense	p.K323M	c.A968T	D	D	D	D	H	T	LP	Novel
158	RP	AD	RP	AD	Het	IMPDH1	misense	p.K323M	c.A968T	D	D	D	D	H	T	LP	Novel
160	RP	AD	RP	AD	Het	SNRNP200	misense	p.R681C	c.C2041T	D	D	D	D	H	D	VUS	[21]
162	RP	AR	RP	AR	Hom	RP2	misense	p.W150R	c.T448C	D	P	B	D	L	D	VUS	Novel
163	RP	AD	CORD	AR	Het	CDHR1	misense	p.R191C	c.C571T	D	D	D	D	M	T	LB	Novel
					Het	CDHR1	misense	p.I676N	c.T2027A	D	D	D	D	M	T	VUS	[61]
167	RP	AR	RP	AR	Het	REEP6	frameshift	p.L94fs	c.280_281del	.	.	.	.	.	.	VUS	Novel
					Het	REEP6	misense	p.E99K	c.G295A	D	D	D	D	H	D	VUS	[62]
168	CORD	AR	RP	AR	Het	RP1	frameshift	p.G217fs	c.649delG	.	.	.	.	.	.	P	[29]
					Het	RP1	nonsense	p.R1933X	c.C5797T	.	.	.	D	.	.	VUS	[44]
169	RP	AR	CHM	XL	Hom	CHM	nonsense	p.L475X	c.1424delT	.	.	.	.	.	.	LP	Novel
170	RP	AR	RP	AR	Het	USH2A	splicing	.	c.8559-2A>G	.	.	.	D	.	.	P	[21]
					Het	USH2A	splicing	.	c.9258+1G>T	.	.	.	D	.	.	P	[21]
171	RP	S	RP	AR	Het	RP1	nonsense	p.Q1889X	c.C5665T	.	.	.	D	.	.	VUS	[44]
					Het	RP1	nonsense	p.R1933X	c.C5797T	.	.	.	D	.	.	VUS	[44]
172	RP	AR	RP	AR	Het	PDE6B	misense	p.H557Y	c.C1669T	D	D	D	A	H	D	LP	[21]
					Het	PDE6B	nonsense	p.Q88X	c.C262T	.	.	.	A	.	.	VUS	Novel
174	RP	S	RP	AR	Het	MYO7A	misense	p.P1025L	c.C3074T	D	P	P	D	M	D	VUS	Novel
					Het	MYO7A	nonsense	p.Q18X	c.C52T	.	.	.	A	.	.	P	[34]
ACMG/AMP American College of Medical Genetics and Genomics and the Association for Molecular Pathology, AD autosomal dominant, AR autosomal recessive, BBS Bardet-biedl syndrome, Bietti Bietti crystalline dystrophy, CHM choroideremia, CORD cone and cone-rod dystrophy, CSNB Congenital stationary night blindness, Hemi hemizygous, Het heterozygous, Hom homozygous, Joubert Joubert syndrome, LCA Leber …
FATHMM, SIFT: D deleterious, T tolerated
PolyPhen-2 HDIV and PolyPhen-2 HVAR: B benign, D probably damaging, P possibly damaging
MutationTaster: A disease causing automatic D disease causing, N polymorphism
MutationAssesor: H high impact, L low impact M medium impact, N neutral
