# Supplementary material for: Whole-exome sequencing in 168 Korean patients with inherited retinal degeneration
Source: BMC Med Genomics. 2021 Mar 10;14:74. doi: 10.1186/s12920-021-00874-6 (PMC7945660; doi:10.1186/s12920-021-00874-6)
Supplement: Supplementary file 2 — Additional file 2. Table S2: Possible causative variants in 30 of 168 Korean inherited retinal degeneration probands. [file 12920_2021_874_MOESM2_ESM.xlsx]

## Sheet: Sheet1
Table S2. Possible causative variants in 30 of 168 Korean inherited retinal degeneration probands
Case ID	Diagnosis	Inheritance	Zygosity	Gene	Type of variant	AA change	cDNA change	SIFT	HDIV	HVAR	MT	MA	FATHMM	ACMG criteria	Reference
1	RP	AR	Het	ABCA4	misense	p.G1183C	c.G3547T	T	B	B	N	N	D	LB	[23]
5	MD	AR	Het	RP1L1	frameshift	p.D2021fs	c.6063delC	.	.	.	.	.	.	VUS	[63]
7	RP	AR	Het	USH2A	misense	p.G805A	c.G2414C	D	D	D	D	M	T	VUS	[21]
9	RP	AR	Hom	RP1L1	nonsense	p.R658X	c.C1972T	.	.	.	D	.	.	VUS	[21]
11	RP	AR	Het	PDE6B	misense	p.T604I	c.C1811T	D	D	D	D	M	D	VUS	[64]
15	RP	AR	Het	SLC7A14	misense	p.G330R	c.G988A	D	D	D	D	M	D	VUS	[65]
20	RP	AR	Het	RP1	nonsense	p.R1933X	c.C5797T	.	.	.	D	.	.	VUS	[44]
21	RP	AR	Het	EYS	misense	p.G843E	c.G2528A	D	D	D	D	H	D	VUS	[40]
28	RP	AR	Het	EYS	misense	p.A2537T	c.G7609A	T	B	B	N	L	T	LB	[66]
29	RP	AR	Het	EYS	misense	p.V1270G	c.T3809G	D	B	B	N	N	D	VUS	[21]
42	CORD	AR	Het	CDHR1	misense	p.N129S	c.A386G	D	D	P	D	M	T	VUS	[51]
46	RP	AR	Het	RP1	nonsense	p.R1933X	c.C5797T	.	.	.	D	.	.	VUS	[44]
50	RP	AR	Het	TULP1	misense	p.R311W	c.C931T	D	D	D	D	M	D	VUS	[67]
61	RP	AR	Het	EYS	misense	p.L302F	c.C904T	D	B	B	N	M	D	LB	[68]
62	RP	AR	Het	USH2A	misense	p.V2228E	c.T6683A	D	P	B	N	M	T	LB	[49]
67	RP	AR	Het	PDE6B	misense	p.T604I	c.C1811T	D	D	D	D	M	D	VUS	[64]
78	CORD	AR	Het	CDHR1	misense	p.E201K	c.G601A	D	D	P	D	M	T	LP	[44]
85	MD	AR	Het	ABCA4	misense	p.V567M	c.G1699A	D	D	D	D	M	D	P	[23]
86	STGD	AR	Het	ABCA4	nonsense	p.Q294X	c.C880T	.	.	.	A	.	.	VUS	[23]
106	RP	AR	Het	PDE6B	misense	p.T604I	c.C1811T	D	D	D	D	M	D	VUS	[64]
128	RP	AR	Het	RP1L1	misense	p.S676C	c.A2026T	T	B	B	N	N	T	LB	[21]
132	CORD	AR	Het	POC1B	nonsense	p.R452X	c.C1354T	.	.	.	D	.	.	VUS	[58]
142	RP	AR	Het	ADGRV1	misense	p.G310E	c.G929A	T	D	P	D	M	T	VUS	[69]
146	RP	AR	Het	CDHR1	misense	p.I676N	c.T2027A	D	D	D	D	M	T	VUS	[61]
150	RP	AR	Het	USH2A	misense	p.P5078R	c.C15233G	D	D	D	D	M	T	VUS	[21]
151	RP	AR	Het	EYS	frameshift	p.S1653fs	c.4957dupA	.	.	.	.	.	.	P	[21]
156	RP	AR	Het	MYO7A	misense	p.A771S	c.G2311T	D	P	P	D	M	T	VUS	[70]
161	RP	AR	Het	RP1	frameshift	p.E2060fs	c.6179delA	.	.	.	.	.	.	VUS	[31]
165	RP	AR	Het	ABCA4	misense	p.V567M	c.G1699A	D	D	D	D	M	D	VUS	[23]
173	RP	AR	Het	PDE6B	misense	p.I535N	c.T1604A	D	D	D	D	M	T	LP	[21]
ACMG/AMP American College of Medical Genetics and Genomics and the Association for Molecular Pathology, AR autosomal recessive, BBS Bardet-biedl syndrome, CORD cone and cone-rod dystrophy, Het heterozygous, RP retinitis pigmentosa, STGD Stargardt macular dystrophy, VMD Vitelliform macular dystrophy, VUS variants of uncertain significance
FATHMM, SIFT: D deleterious, T tolerated
PolyPhen-2 HDIV and PolyPhen-2 HVAR: B benign, D probably damaging, P possibly damaging
MutationTaster: A disease causing automatic D disease causing, N polymorphism
MutationAssesor: H high impact, L low impact M medium impact, N neutral
